# Supplementary material for: Investigation of Naphthyl–Polyamine Conjugates as Antimicrobials and Antibiotic Enhancers
Source: Antibiotics (Basel). 2023 Jun 5;12(6):1014. doi: 10.3390/antibiotics12061014 (PMC10294832; doi:10.3390/antibiotics12061014)
Supplement: Supplementary file 1 [file antibiotics-12-01014-s001.zip]

Archive with 1 entries (1 files):
- antibiotics-2426559-supplementary.pdf
